# Supplementary material for: Survival, growth and stress response of juvenile tidewater goby, Eucyclogobius newberryi, to interspecific competition for food
Source: Conserv Physiol. 2016 Apr 22;4(1):cow013. doi: 10.1093/conphys/cow013 (PMC4845346; doi:10.1093/conphys/cow013)
Supplement: Supplementary Data [file cow013supp.zip]

Archive with 2 entries (2 files):
- cow013supp.docx
- manifest.xml
