# Supplementary material for: Survival, growth and stress response of juvenile tidewater goby, Eucyclogobius newberryi, to interspecific competition for food
Source: Conserv Physiol. 2016 Apr 22;4(1):cow013. doi: 10.1093/conphys/cow013 (PMC4845346; doi:10.1093/conphys/cow013)
Supplement: Supplementary Data [file cow013supp.zip › manifest.xml]

<?xml version="1.0" encoding="ISO-8859-1"?>
<!DOCTYPE datasupp PUBLIC "-//HIGHWIRE//DTD HighWire Data Supplement Manifest//EN" "http://schema.highwire.org/private/dtd/hwx/datasupplement_manifest.dtd">
<datasupp sitecode="conphys">
<resource type="resourceid">cow013</resource>
<linktext>Supplementary Data</linktext>
<title>Supplementary Data</title>
<description>Supplementary Data</description>
<file>
<filename>cow013supp.docx</filename>
<linktext>Supplementary Data</linktext>
<title>Supplementary Data</title>
<description>Docx file</description>
</file>
</datasupp>
